# Supplementary material for: Understanding the Effect of Triazole on Crosslinked PPO–SEBS-Based Anion Exchange Membranes for Water Electrolysis
Source: Polymers (Basel). 2023 Mar 31;15(7):1736. doi: 10.3390/polym15071736 (PMC10098533; doi:10.3390/polym15071736)
Supplement: Supplementary file 1 [file polymers-15-01736-s001.zip]

Archive with 1 entries (1 files):
- polymers-2279377-supplementary.pdf
